# Supplementary material for: Echinocandin Drugs Induce Differential Effects in Cytokinesis Progression and Cell Integrity
Source: Pharmaceuticals (Basel). 2021 Dec 20;14(12):1332. doi: 10.3390/ph14121332 (PMC8706178; doi:10.3390/ph14121332)
Supplement: Supplementary file 1 [file pharmaceuticals-14-01332-s001.zip]

Archive with 1 entries (1 files):
- pharmaceuticals-1494787-supplementary.pdf
